# Supplementary material for: Mendelian Randomization Analysis Reveals a Causal Effect of Urinary Sodium/Urinary Creatinine Ratio on Kidney Function in Europeans
Source: Front Bioeng Biotechnol. 2020 Jul 7;8:662. doi: 10.3389/fbioe.2020.00662 (PMC7358605; doi:10.3389/fbioe.2020.00662)
Supplement: Supplementary file 1 [file Table_1.XLSX]

## Sheet: Supplementary Table 1
Supplementary Table 1. The SNPs associated with urinary sodium/creatinine ratio.
Phenotype	SNP	Effect_allele	Other_allele	Effect_allele_frequency	Beta	Se	P	N
Urinary sodium: creatinine ratio	rs1260326	C	T	0.6082	-0.029	0.003	2.11e-21	218450
Urinary sodium: creatinine ratio	rs1047891	A	C	0.3151	-0.028	0.003	3.21e-18	218450
Urinary sodium: creatinine ratio	rs6440008	C	T	0.387	-0.017	0.003	1.61e-08	218450
Urinary sodium: creatinine ratio	rs71556736	T	C	0.1305	-0.024	0.004	2.44e-08	218450
Urinary sodium: creatinine ratio	rs4873492	T	C	0.1704	0.023	0.004	2.83e-09	218450
Urinary sodium: creatinine ratio	rs2954021	G	A	0.5058	-0.017	0.003	1.56e-08	218450

## Sheet: Supplementary Table 2
Supplementary Table 2. The SNPs associated with CKD and eGFR.
Phenotype	SNP	Effect_allele	Other_allele	Effect_allele_frequency	Beta	Se	P	N
Chronic kidney disease	rs13333226	a	g	0.823	0.21	0.02	3.8e-26	117165
Chronic kidney disease	rs2453533	a	c	0.291	0.11	0.015	5.4e-12	117165
Chronic kidney disease	rs3812035	t	g	0.367	0.1	0.017	2.9e-09	117165
Chronic kidney disease	rs7805747	a	g	0.296	0.14	0.019	2.1e-14	117165
Serum creatinine (eGFRcrea)	rs10277115	a	t	0.215	0.0095	0.0014	1.1e-10	133814
Serum creatinine (eGFRcrea)	rs1044261	t	c	0.084	-0.011	0.0016	1.2e-11	133814
Serum creatinine (eGFRcrea)	rs10774021	t	c	0.695	-0.0063	0.00092	4.8e-12	133814
Serum creatinine (eGFRcrea)	rs10994856	a	g	0.186	0.0075	0.0011	1.2e-10	133814
Serum creatinine (eGFRcrea)	rs11613352	t	c	0.25	0.0057	0.001	4.7e-08	133814
Serum creatinine (eGFRcrea)	rs11655511	t	c	0.779	-0.0083	0.0011	1e-13	133814
Serum creatinine (eGFRcrea)	rs11657044	t	c	0.18	-0.011	0.0012	7.9e-22	133814
Serum creatinine (eGFRcrea)	rs11959928	a	t	0.431	-0.0083	0.00092	1.7e-20	133814
Serum creatinine (eGFRcrea)	rs12209517	c	g	0.904	0.01	0.0013	1.1e-14	133814
Serum creatinine (eGFRcrea)	rs12460876	t	c	0.577	-0.0066	0.00092	1.9e-13	133814
Serum creatinine (eGFRcrea)	rs1260326	t	c	0.42	0.0068	0.00092	3.4e-14	133814
Serum creatinine (eGFRcrea)	rs12975033	a	t	0.567	-0.0052	0.00092	4.7e-09	133814
Serum creatinine (eGFRcrea)	rs13329952	t	c	0.783	-0.016	0.0011	9.5e-43	133814
Serum creatinine (eGFRcrea)	rs1394125	a	g	0.35	-0.0073	0.001	5.5e-14	133814
Serum creatinine (eGFRcrea)	rs1405809	a	g	0.235	0.0064	0.001	8.3e-10	133814
Serum creatinine (eGFRcrea)	rs163160	a	g	0.857	0.0067	0.0011	9.7e-09	133814
Serum creatinine (eGFRcrea)	rs17216707	t	c	0.788	-0.0084	0.0011	6e-13	133814
Serum creatinine (eGFRcrea)	rs17319721	a	g	0.42	-0.011	0.00092	1.3e-37	133814
Serum creatinine (eGFRcrea)	rs1800615	t	c	0.231	-0.0058	0.00092	1.9e-09	133814
Serum creatinine (eGFRcrea)	rs228611	a	g	0.447	-0.0055	0.00092	4.7e-10	133814
Serum creatinine (eGFRcrea)	rs2467853	t	g	0.672	0.013	0.00092	1e-42	133814
Serum creatinine (eGFRcrea)	rs267734	t	c	0.792	-0.0079	0.0011	4e-13	133814
Serum creatinine (eGFRcrea)	rs2712184	a	c	0.541	-0.0049	0.00092	2.7e-08	133814
Serum creatinine (eGFRcrea)	rs2861422	t	c	0.248	0.0074	0.001	9.1e-14	133814
Serum creatinine (eGFRcrea)	rs2926678	t	c	0.621	0.011	0.0016	2.2e-11	133814
Serum creatinine (eGFRcrea)	rs316009	t	c	0.097	0.013	0.0014	4.4e-19	133814
Serum creatinine (eGFRcrea)	rs3758086	a	g	0.446	-0.0071	0.00092	1.7e-15	133814
Serum creatinine (eGFRcrea)	rs3820716	a	g	0.5	-0.0052	0.00092	2.7e-09	133814
Serum creatinine (eGFRcrea)	rs3850625	a	g	0.097	0.008	0.0014	6.4e-09	133814
Serum creatinine (eGFRcrea)	rs4014195	c	g	0.673	0.0061	0.00092	2.2e-11	133814
Serum creatinine (eGFRcrea)	rs4744712	a	c	0.383	-0.0071	0.00092	4.3e-15	133814
Serum creatinine (eGFRcrea)	rs491567	a	c	0.792	-0.0084	0.001	2.9e-15	133814
Serum creatinine (eGFRcrea)	rs6088580	c	g	0.51	-0.0055	0.00092	7.2e-10	133814
Serum creatinine (eGFRcrea)	rs6420094	a	g	0.633	0.0096	0.001	4.9e-22	133814
Serum creatinine (eGFRcrea)	rs6503507	t	c	0.27	0.0076	0.001	1.5e-14	133814
Serum creatinine (eGFRcrea)	rs6546838	a	g	0.748	-0.0093	0.001	7.7e-20	133814
Serum creatinine (eGFRcrea)	rs6795744	a	g	0.133	0.0071	0.0012	9.6e-09	133814
Serum creatinine (eGFRcrea)	rs715	t	c	0.708	0.0096	0.001	2.3e-21	133814
Serum creatinine (eGFRcrea)	rs7735249	c	g	0.907	-0.011	0.0018	2.1e-09	133814
Serum creatinine (eGFRcrea)	rs7805747	a	g	0.296	-0.013	0.0011	8e-29	133814
Serum creatinine (eGFRcrea)	rs7956634	t	c	0.826	-0.0068	0.0011	2.5e-09	133814
Serum creatinine (eGFRcrea)	rs807601	t	g	0.319	0.0064	0.00092	6.6e-12	133814
Serum creatinine (eGFRcrea)	rs848490	c	g	0.727	0.0073	0.001	7.8e-13	133814
Serum creatinine (eGFRcrea)	rs894680	a	g	0.42	-0.0065	0.00092	1e-11	133814
Serum creatinine (eGFRcrea)	rs913423	a	g	0.535	-0.0052	0.00092	5.1e-09	133814
Serum creatinine (eGFRcrea)	rs9472135	t	c	0.734	-0.008	0.001	3.3e-15	133814
Serum creatinine (eGFRcrea)	rs963837	t	c	0.544	-0.0078	0.00092	5.7e-18	133814

## Sheet: Supplementary Table 3
Supplementary Table 3. Rocker’s Q test results
exposure	outcome	Population	method	nsnp	Q	Q_df	Q_pval	egger_intercept	se	pval
UNa/Ucr	CKD	European	Inverse variance weighted	5	14.5099	4	0.00583359	NR	NR	NR
UNa/Ucr	CKD	European	MR Egger	5	14.5069	3	0.00229039	-0.00215916	0.0874482	0.981852
UNa/Ucr	CKD	European	Weighted median	5	NR	NR	NR	NR	NR	NR
UNa/Ucr	CKD	European	Weighted mode	5	NR	NR	NR	NR	NR	NR
UNa/Ucr	eGFR	European	Inverse variance weighted	5	34.1224	4	7.03322e-07	NR	NR	NR
UNa/Ucr	eGFR	European	MR Egger	5	31.4856	3	6.71683e-07	-0.00391733	0.00781535	0.650674
UNa/Ucr	eGFR	European	Weighted median	5	NR	NR	NR	NR	NR	NR
UNa/Ucr	eGFR	European	Weighted mode	5	NR	NR	NR	NR	NR	NR

## Sheet: Supplementary Table 4
Supplementary Table 4. Steriger filtering analyses.
SNP	rsq.exposure	rsq.outcome	steiger_dir	steiger_pval
rs1047891	0.000338393	3.81056e-05	TRUE	0.000476376
rs1260326	0.000400808	2.25281e-05	TRUE	1.08194e-05
rs2954021	0.000144481	8.65203e-06	TRUE	0.00892745
rs4873492	0.000149563	3.872e-07	TRUE	0.000828411
rs71556736	0.000130717	4.998e-07	TRUE	0.00260282
Note: rsq.exposure and rsq.outcome are the R squre of exposure and outcome, which refer to the variance explained of the SNPs on the exposure and outcome; steiger_dir and steiger_pval are the directionality test results using steiger flitering. If the Rsq of exposure is larger than rsq of outocme, then the steiger_dir will be TRUE, otherwise it will be FALSE. The steiger_pval refer to the differe…

## Sheet: Supplementary table 5
Supplementary Table 5. Bidirectional Mendelian randomization analyses
outcome	exposure	method	nsnp	b	low	up	se	pval	Q	Q_df	Q_pval	egger_intercept	se	pval
UNa+/UCr	Chronic kidney disease	Inverse variance weighted	4	-0.0575625	-0.0958737	-0.0192514	0.0195465	0.00323055	12.1522	3	0.00687956	NR	NR	NR
UNa+/UCr	Chronic kidney disease	MR Egger	4	-0.0344376	-0.195918	0.127043	0.0823879	0.716556	11.6527	2	0.00294876	-0.00336216	0.0114833	0.797268
UNa+/UCr	Chronic kidney disease	Weighted median	4	-0.0508698	-0.0760851	-0.0256544	0.012865	7.68154e-05	NR	NR	NR	NR	NR	NR
UNa+/UCr	Chronic kidney disease	Simple mode	4	-0.0477259	-0.0892805	-0.00617129	0.0212013	0.109828	NR	NR	NR	NR	NR	NR
UNa+/UCr	Chronic kidney disease	Weighted mode	4	-0.0477259	-0.0766339	-0.018818	0.014749	0.0480007	NR	NR	NR	NR	NR	NR
UNa+/UCr	eGFRcrea	Inverse variance weighted	43	0.412476	0.127501	0.697451	0.145395	0.00455501	342.001	42	1.15562e-48	NR	NR	NR
UNa+/UCr	eGFRcrea	MR Egger	43	0.683082	-0.33	1.69616	0.516878	0.193644	339.533	41	1.18359e-48	-0.00233508	0.00427696	0.588047
UNa+/UCr	eGFRcrea	Weighted median	43	0.218968	0.0410403	0.396895	0.0907793	0.0158614	NR	NR	NR	NR	NR	NR
UNa+/UCr	eGFRcrea	Simple mode	43	0.249917	-0.0887642	0.588597	0.172796	0.155513	NR	NR	NR	NR	NR	NR
UNa+/UCr	eGFRcrea	Weighted mode	43	0.264129	-0.0716644	0.599921	0.171323	0.130648	NR	NR	NR	NR	NR	NR

## Sheet: Supplementary Table 6
Supplementary Table 6. 24-hour sodium excretion estimation using the INTERSALT equation
Discovery cohort
Cr (mmol/l)	sodium (mmol/l)	potassium (mmol/l)	BMI (kg/m2)	age (years old)	Male-24h sodium excretion (mmol)	Female-24h sodium excretion (mmol)	Male-24h sodium excretion (g)	Female-24h sodium excretion (g)
5	53.01	42.38	27.39	56.88	157.673	110.549	3.62633	2.54253
6	63.612	50.856	27.39	56.88	158.698	111.231	3.64991	2.55821
7	74.214	59.332	27.39	56.88	159.723	111.913	3.67348	2.57389
8	84.816	67.808	27.39	56.88	160.748	112.595	3.69706	2.58958
9	95.418	76.284	27.39	56.88	161.773	113.277	3.72063	2.60526
10	106.02	84.76	27.39	56.88	162.798	113.958	3.74421	2.62094
Replication cohort
Cr (mmol/l)	sodium (mmol/l)	potassium (mmol/l)	BMI (kg/m2)	age (years old)	Male-24h sodium excretion (mmol)	Female-24h sodium excretion (mmol)	Male-24h sodium excretion (g)	Female-24h sodium excretion (g)
5	53.095	42.22	27.42	56.87	157.853	110.675	3.63048	2.54542
6	63.714	50.664	27.42	56.87	158.89	111.365	3.65433	2.5613
7	74.333	59.108	27.42	56.87	159.927	112.056	3.67818	2.57718
8	84.952	67.552	27.42	56.87	160.964	112.746	3.70203	2.59306
9	95.571	75.996	27.42	56.87	162.001	113.437	3.72588	2.60894
10	106.19	84.44	27.42	56.87	163.038	114.127	3.74973	2.62483
Note:
sodium 1g=43.48mmol
mean UCr was 8.89 mmol/l in UK Biobank participants
